# Supplementary material for: Diagnosis of carbon monoxide exposure in clinical research and practice: A scoping review
Source: PLoS One. 2025 Feb 5;20(2):e0300989. doi: 10.1371/journal.pone.0300989 (PMC11798492; doi:10.1371/journal.pone.0300989)
Supplement: S1 File — (XLSX) [file pone.0300989.s005.xlsx]

## Sheet: Sheet1
Papers excluded from review						Data extracted between July and October 2023						KEY: NA - non applicable NR = not reported											Data extracted by PM and HJ
	Paper type	Paper source	First author	Year	Title	DOI	Region	Country	Study design	Study setting	Population	Sample size	Known CO exposure?	Source of exposure	Method of measurement 1	Overall cutoff 1	Non-smoker cut-off	Smoker cut-off	Method of measurement 2	Overall cutoff 2	Non-smoker cut-off 2	Smoker cut-off 2	CO levels	Interval exposure to test	Rejection reason	Rejection category
1	Cnference preceedings	Database	Achour et al	2012	Risk factors for carbon monoxide poisoning in Fez	https://doi.org/10.3109/15563650.2012.669957 page 316	North Africa	Morocco	Retrospective observational	Emergency Department	Both	1141	Not known	NR	NA	NA	NA	NA	NA	NA	NA	NA	NA	NA	no measurment of CO reported	no CO measurement
2	Original Research	Database	Aslan et al	2004	Post interval syndrome after carbon monoxide exposure																				no full txt	No full text available
3	Original Research	Hand-search	Barker et al	2006	Measurement of Carboxyhaemoglobin and Methaemoglobin by Pulse Oximetry	https://doi.org/10.1097/00000542-200611000-00008	North America	US	Interventional	Laboratory	Adult	20	Known	NA	SpCO	NA	NA	NA	NA	NA	NA	NA	NA	NA	healthy volunteers validation of SpCO instrument	wrong study population
4	Conference proceedings	Database	Biary et al	2014	Hydroxycobalamin falsely lowers carboxyhaemaglobin determination	https://doi.org/10.3109/15563650.2014.906213 page 316	North America	US	Case report	Pre hospital and Hospital	Children	1	Known	Domestic	Carboxyhaemoglobin (blood)	NR	NR	NR	NR	NR	NR	NR	0.239	NA	fire related	wrong study population
5	Original Research	Database	Bowles et al	2007	Non-fire carbon monoxide related deaths, Oklahoma 1994-2003																				no full txt	No full text available
6	Original Research	Database	Bruce et al	2011	A mathematical modeling approach to risk assessment for normal and anemic women chronically exposed to carbon monoxide from biomass-fueled cookstoves.	https://doi.org/10.1152/japplphysiol.00040.2011	South America	Guatemala	mathematical modelling	Domestic	Adult	NA	NA	Domestic	Ambient CO levels	>9 PPM	NA	NA	NA	NA	NA	NA	NA	NA	mathematical modelling	wrong study population
7	Original Research	Database	Capiaghi et al	2013	A complex case of carbon monoxide toxicity:case report																				no full txt	No full text available
8	Original Research	Database	Chang et al	2017	Risk factors and outcome analysis in children with carbon monoxide poisoning	https://doi.org/10.1016/j.pedneo.2016.03.007	Asia	Taiwan	Retrospective case control	Hospital	Children	81	Known	Domestic	Carboxyhaemoglobin (blood)	NA	NA	NA	NA	NA	NA	NA	NA	NA	no measurment of CO reported	no CO measurement
9	Original Research	Database	Conway et al	2019	Atherosclerotic and Hypertensive Cardiovascular Disease are Associated with Death at Sublethal Carboxyhemoglobin Levels: A Postmortem Study	https://doi.org/10.1111/1556-4029.14261	North America	US	Observational	Post-mortem toxicology	Adult	55	Known	Various	Carboxyhaemoglobin (blood)	NR	NA	NA	NA	NA	NA	NA	mean COHb 61.6%	NA	post-mortem findings	wrong study population
10	Original Research	Database	Diaz et al	2006	Eye discomfort, headache and back pain among Mayan Guatemalan women taking part in a randomised stove intervention trial	https://doi.org/10.1136/jech.2006.043133	South America	Guatemala	Interventional	patient homes	Adult	505	Known	Domestic	CO breath analyzer	NR	NR	NR	NA	NA	NR	NA	Planchas group -5.0 vs 7.0ppm in traditional stoves.	NA	no diagnosis of toxicity	wrong study population
11	Clinical topic review	Hand-search	Eichorn et al	2018	Diagnosis and treatment of Carbon monoxide poisoning	https://doi.org/10.3238/arztebl.2018.0863	Europe	Netherlands	NA	NA	NA	NA	NA	NA	NA	NA	NA	NA	NA	NA	NA	NA	NA	NA	review	review paper
12	Original Research	Database	Eid et al	2020	Silent Acute Coronary Syndrome in a Mild Carbon Monoxide Poisoning.	https://doi.org/10.2478/jce-2020-0006	North Africa	UAE	Case report	Emergency Department	Adult	1	Known	Domestic	Carboxyhaemoglobin (blood)	NR	>5%	>10%	NA	NA	NA	NA	0.059	30 minutes	fire related	wrong study population
13	Original Research	Database	Gallagher et al	2004	Carbon monoxide poisoning in two workersusing an LPG forklift truck within a coldstore	https://doi.org/10.1093/occmed/kqh084	UK	Europe	Case report	Enviromental (occupational)	Adult	2	Known	Occupational	forllift exhaust	NA	NA	NA	NA	NA	NA	NA	NA	> 6days	no patients	wrong study population
14	Original Research	Database	Georgoulis et al	2002	Personal carbon monoxide exposure in five European cities and its determinants	https://doi.org/10.1016/S1352-2310(01)00473-3	Europe	Greece	Cross-sectional	Four cities	NR	401	Known	Various	Ambient CO level	>2.5%	NA	NA	NA	NA	NA	NA	NA	NA	pollution	wrong study population
15	Original Research	Database	Gizaw et al	2020	Correlates of Indoor Concentration of Carbon Monoxide in Residential Buildings in Gondar Town, Northwest Ethiopia	https://doi.org/10.1177/1178630220978234	Africa	Ethiopia	Cross-sectional	Homes	Adult	384	Known	Various	Ambient CO levels	>100 mg/m	NA	NA	NA	NA	NA	NA	NA	NA	pollution	wrong study population
16	Original Research	Database	Guarnieri et al	2014	Effects of Woodsmoke Exposure on Airway Inflammation in Rural Guatemalan Women	https://doi.org/10.1371/journal.pone.0088455	South America	Guatemala	Cohort	Environmental (home)	Adult	45	Known	Domestic	Ambient CO levels	NR	NR	NR	CO breath analysis	NR	NR	NR	reported in PPM	NA	effect of CO on airway inflammation	wrong study population
17	Original Research	Database	Gulati et al	2006	Carbon monoxide epidemic among immigrant populations: King County, Washington, 2006	https://doi.org/10.2105/AJPH.2008.143222	North America	US	Epidemiological / database	NA	Both	259	Known	Domestic	No measurement	NA	NA	NA	NA	NA	NA	NA	NA	NA	no measurment of CO reported	no CO measurement
18	Original Research	Hand-search	Hampson et al	2005	Use of a noninvasive pulse CO-oximeter to measure blood carboxyhemoglobin levels in bingo players	Respiratory Care July 2006, 51 (7) 758-760;	North America	US	Cohort observational	Bingo hall	Adult	38	Known	Recreational	SpCO	NR	NR	NR	NR	NR	NR	NR	smokers = 4.9% vs non smokers 2.2%	NR	smoking related	wrong study population
19	Original Research	Hand-search	Hampson et al	2008	Carboxyhemoglobin levels in carbon monoxide poisoning: do they correlate with the clinical picture?	https://doi.org/10.1016/j.ajem.2007.10.005	North America	US	Retrospective	NR	Adult	1603	Known	Various	Carboxyhaemoglobin (blood)	NA	NA	NA	NA	NA	NA	NA	higher COHb associated with male sex (24.2% +/- 11.2% vs 21.5% +/- 11.6),etc	NA	symptom correlation	wrong study population
20	Original Research	Database	Harrison et al	2002	Personal exposure monitoring of particulate matter, nitrogen dioxide and carbon monoxide including susceptible groups.	https://doi.org/10.1136/oem.59.10.671	Europe	UK	Cross-sectional	Within areas of exposures	Both	32	Not known	Various	Ambient CO levels	NR	NR	NR	NA	NA	NA	NA	NA	NA	pollution	wrong study population
21	Original Research	Database	Hirsch et al	2016	Carbon monoxide poisoning from forklift use during procedure packing sessions																				no full txt	No full text available
22	Conference proceedings	Database	Holt et al	2017	Carbon monoxide poisoning-a silent menace	https://doi.org/10.1007/s11606-017-4028-8 Page 463	North America	US	Case report	aircraft	Adult	1	Not known	Recreational	Ambient CO levels	NR	NR	NR	NR	NR	NR	NR	NA	NA	no measurment of CO reported	no CO measurement
23	Original Research	Database	Irrazabal et al	2008	Early and late complications among 15 victims exposed to indoor fire and smoke inhalation	https://doi.org/10.1016/j.burns.2007.06.025	South America	Argentina	Observational cohort	Hospital (not defined)	Adult	15	Known	Domestic	Carboxyhaemoglobin (blood)	NR	NR	NR	NA	NA	NA	NA	Initial concentration 20.4+/-8.3%, dropping to 3.9+/-3.3% 4h later.	NA	fire related	wrong study population
24	Original Research	Database	Jary et al	2014	Feasibility of conducting a randomised controlled trial of a cookstove intervention in rural Malawi.	https://doi.org/10.5588/ijtld.13.0485	Africa	Malawi	Interventional	in the home	Adult	51	Known	Domestic	Ambient CO levels AND exhaled CO	>26 PPM	NA	NA	NA	NA	NA	NA	Median eCO was respectively 2 (IQR 2) and 3 (IQR 2) for the control and intervention group at baseline. At follow-up, median eCO was respectively 3 (IQR 2) and 2 (IQR 1) for these groups.	NA	feasability study	wrong study population
25	Original Research	Database	Jones et al	2006	End-expiratory carbon monoxide levels in healthy subjects living in a densely populated urban environment.	https://doi.org/10.1016/j.scitotenv.2005.02.018	Asia	Hong Kong	Cross-sectional	University campus and	Adult	1032	Known	NR	CO breath analyzer	Non-smoker / smoking values given	>2%	>10 PPM	NA	NA	NA	NA	Non-smoking male exhaled CO levels (4.36 +/- 2.54 ppm)	NA	pollution	wrong study population
26	Original Research	Database	Kouimtsidis et al	2002	Acute carbon monoxide poisoning and alcohol intoxication: a rare condition that is complex to manage.																				NFT	No full text available
27	Original Research	Database	Lim et al	2015	Sick building syndrome (SBS) among office workers in a Malaysian university - Associations with atopy, fractional exhaled nitric oxide (FeNO) and the office environment.	https://doi.org/10.1016/j.scitotenv.2015.06.137	Asia	Malaysia	Cross-sectional	Office block	Adult	695	Not known	Occupational	Ambient CO levels	NA	NA	NA	NA	NA	NA	NA	NA	NA	pollution	wrong study population
28	Original Research	Database	Lu et al	2015	Risk Factors for Non-Occupational Carbon Monoxide Poisoning: Anshan Prefecture, Liaoning Province, China, 2011-2012	doi:10.1371/journal.pone.0129121	Asia	China	Case control	Hospital	Adult	57	Known	Domestic	Carboxyhaemoglobin (blood)	Non-smoker / smoking values given	>2%	>10%	NA	NA	NA	NA	NA	NA	no measurment of CO reported	no CO measurement
29	Original Research	Hand-search	Maisel et al	2010	Non invasive meaurement of carboxyhaemoglobin: how accurate is it																				NFT	No full text available
30	Original Research	Database	Menya et al	2014	Household air pollution and its resultant health effects in rural Kenyan women																				NFT	No full text available
31	Case Report	Database	Nikkanen et al	2011	Diagnosis and management of carbon monoxide poisoning in the emergency department																				NFT	No full text available
32	Conference proceedings	Database	Oliveira et al	2013	Development of a simple and rapid spectrophotometric method for the quantification of carboxyhemoglobin	http://dx.doi.org/10.1016/j.toxlet.2013.05.422	Europe	Portugal	Bench science	NA	NA	NA	NA	NA	CO-oximeter	NA	NA	NA	NA	NA	NA	NA	NA	NA	not human	wrong study population
33	Original Research	Hand-search	O'Malley et al	2006	Non-Invasive Carbon Monoxide Measurement is Not Accurate	doi:10.1016/j.annemergmed.2006.05.029	North America	US	Prospective	Emergency Department	Unknown	328	Not known	NR	SpCO	>5%	>5%	>10%	Carboxyhaemoglobin (blood)	>5%	>5%	>10%	NA	NA	letter to editor	review paper
34	Clinical topic review	Database	Rajiah et al	2011	Clinical manifestation, effects, diagnosis, monitoring of carbon monoxide poisoning and toxicity	https://doi.org/10.5897/AJMR11.011	Africa	Nigeria	NA	NA	NA	NA	NA	NA	NA	NA	NA	NA	NA	NA	NA	NA	NA	NA	review	review paper
35	Original Research	Database	Reeb-Whitaker et al	2010	Occupational carbon monoxide poisoning in Washington State, 2000-2005																				NFT	No full text available
36	Conference proceedings	Database	Sangalli et al	2012	White Halloween: Mass carbon monoxide poisoning following a Nor'easter																				NFT	No full text available
37	Conference proceedings	Database	Sethuraman et al	2013	The correlation of lactate and carboxyhemoglobin levels in carbon monoxide poisonings	https://doi.org/10.1016/j.annemergmed.2013.07.175	North America	US	Retrospective	Emergency Department	Adult	564	Known	NR	COHb (blood)	NA	NA	NA	NA	NA	NA	NA	NA	NA	correltation COHb and Lactate	wrong study population
38	Original Research	Database	Shamir et al	2012	The current status of continuous noninvasive measurement of total, carboxy, and methemoglobin concentration	10.1213/ANE.0b013e318233041a	North America	US	NA	NA	NA	NA	NA	NA	SpCO (oximeter)	NA	NA	NA	NA	NA	NA	NA	NA	NA	review	review paper
39	Case study	Database	Shrestha et al	2014	Carbon monoxide poisoning: A diagnosis not to be missed!																				no full txt	No full text available
40	Original Research	Database	Townsend et al	2002	Effects on health of prolonged exposure to low concentrations of carbon monoxide	https://doi.org/10.1136/oem.59.10.708	Europe	UK	NA	NA	NA	NA	NA	NA	NA	NA	NA	NA	NA	NA	NA	NA	NA	NA	review	review paper
41	Original Research	Database	Uysal et al	2013	Carbon monoxide-related deaths in Ankara between 2001 and 2011	https://doi.org/10.1016/j.mpmed.2019.12.013	Europe	Turkey	Epidemiological	NA	Adult and children	622	Known	NA	COHb (blood)	NR	NA	NA	SpCO	NA	NA	NA	The mean CO saturation of the groups was 55.4 +/- 13.4 (% saturation). The minimum and maximum levels of CO in blood was 3.6 and 86.5 (% saturation), respectively.	NA	deaths	wrong study population
42	Research	Database	Varghese et al	2014	A curious case of acute onset neurologic deficits in a young man in the setting of carbon monoxide poisoning																				no full txt	No full text available
43	Original Research	Database	Veiraiah et al	2020	Carbon monoxide poisoning	https://doi.org/10.1016/j.mpmed.2019.12.013	Europe	UK	NA	NA	NA	NA	NA	NA	NA	NA	NA	NA	NA	NA	NA	NA	NA	NA	review	review paper
44	Clinical topic review	Database	Widdop et al	2002	Analysis of carbon monoxide	https://doi.org/10.1258/000456302760042146	Europe	UK	NA	NA	NA	NA	NA	NA	NA	NA	NA	NA	NA	NA	NA	NA	NA	NA	review	review paper
