# Supplementary material for: Diagnosis of carbon monoxide exposure in clinical research and practice: A scoping review
Source: PLoS One. 2025 Feb 5;20(2):e0300989. doi: 10.1371/journal.pone.0300989 (PMC11798492; doi:10.1371/journal.pone.0300989)
Supplement: S2 File — (XLSX) [file pone.0300989.s006.xlsx]

## Sheet: Sheet1
Papers included in review		Data extracted between July and October 2023			Key NA = non applicable	Data extracted by PM and HJ						KEY: NA - non applicable											Data extracted by PM and HJ
Reference Number	Paper type	Paper source Dropdown	First author	Year	Title	Region	Country	Study design	Study setting (where was the meaurement taken)?	Population Adult / Children / Both	Study sample size	Not known or known CO exposure? Dropdown	Source of exposure (coded)	Source of exposure (documented)	Differentiate smoking	Diagnostic levels reported?	Source of measurement 1	Overall upper limit 1 (if smokers not differentiated)	Non-smoker cut-off	Smoker cut-off	Source of measurement 2	Overall cutoff 2 (if smokers not distinguished)	Non-smoker cut-off 2	Smoker cut-off 2	Results including CO levels	Results INTERVAL EXPOSURE TO TEST
68	Research	Data base	Abelsohn A et al	2002	Identifying and managing adverse environmental health effects: 6. Carbon monoxide poisoning	North America	Canada	Case report	NA	NA	NA	NA	NA	NA	Y	Y	COHb (blood)	Smokers differentiated	0.03	0.05	No 2nd measurement	NA	NA	NA	NA	N/A
31	Research	Data base	Acharya et al	2021	Incidence and risk factors for carbon monoxide poisoning in an emergency department in Nepal	Asia	Nepal	Cross sectional (prospective)	Hospital	Adult	1040	Not known	Domestic	Cooking stoves	N	Y	SpCO (oximeter)	0.1	Do not differentiate	Do not differentiate	No 2nd measurement	NA	NA	NA	NA	N/A
69	Research	Data base	Ahmed et al	2015	Diagnosis of carbon monoxide poisoning: which oxygen saturation is correct	North America	US	Case report	Hospital	Adult	1	Known	Domestic	not reported	No levels reported	N	SpCO (oximeter)	No levels reported	No levels reported	No levels reported	No 2nd measurement	NA	NA	NA	NA	1 month
32	Research	Data base	Aksu NM et al	2012	Could Vital Signs Predict Carbon Monoxide Intoxication?	Europe	Turkey	Cross sectional (retrospective)	Emergency Department	Adult	476	Known	Not reported	NA	N	Y	COHb (blood)	0.1	Do not differentiate	Do not differentiate	No 2nd measurement	NA	NA	NA	In patients in whom COHb levels were obtained (n = 350), the levels were: > 20%, n = 205 (58.6%); 10 – 20%, n = 106 (30.2%); < 10%, n = 39 (11.1%)	NA
99	Research	Data base	Alexander et al	2013	Ventilated cookstoves associated with improvements in respiratory health-related quality of life in rural Bolivia	South America	Bolivia	cohort interventional	Environmental (home)	Adult	20	Not known	Domestic	Cooking stoves	No levels reported	N	Ambient CO levels	No levels reported	No levels reported	No levels reported	No 2nd measurement	NA	NA	NA	Household CO level (ppm) PRE 10.8 (8.9–12.7)POST 2.3 (1.6–3.0) p<0.0001 St Georges Respiratory Questionnaire score PRE 58.2 (52.3–63.0) POST 35.3 (25.3–45.4) = improvement	nnot reported
25	Clinical guideline	Hand-search	National Research Council	2010	Acute Exposure Guideline Levels for Selected Airborne Chemicals: Volume 8	North America	US	Guideline	NA	Guideline	NA	Guideline	Guideline	Guideline	No levels reported	N	COHb (blood)	No levels reported	No levels reported	No levels reported	No 2nd measurement	Guideline	Guideline	Guideline	Guideline	Guideline
70	Research	Data base	Audin C	2006	Carbon monoxide poisoning following a natural disaster: a report on Hurricane Rita	North America	US	Case report	Emergency Department	Both	16	Known	Domestic	fuel powered electrical generators	No levels reported	N	COHb (blood)	No levels reported	No levels reported	No levels reported	Ambient CO levels	Not reported	Not reported	Not reported	PPM 600-700	not reported
11	Clinical guideline	Hand-search	WHO	2021	Air Quality Guidelines - Second Edition	International	WHO	Guideline	NA	Guideline	NA	Guideline	Guideline	Guideline	Y	Y	COHb (blood)	Smokers differentiated	0.025	0.1	No 2nd measurement	NA	NA	NA	Guideline	Guideline
71	Research	Data base	Ayalloore et al	2012	Carbon monoxide poisoning presenting as myocardial infarction	North America	US	Case report	Emergency Department	Adult	1	Known	Occupational	Boat exhaust	No levels reported	N	COHb (blood)	No levels reported	No levels reported	No levels reported	No 2nd measurement	NA	NA	NA	0.182	7 hours
98	Research	Data base	Balakrishnan et al	2015	Household Air Pollution Exposures of Pregnant Women Receiving Advanced Combustion Cookstoves in India: Implications for Intervention	Asia	India	cohort interventional	Environmental (home)	Adult	65	Known	Domestic	Stoves	No levels reported	N	Ambient CO levels	No levels reported	No levels reported	No levels reported	Ambient CO levels	Not reported	Not reported	Not reported	Baseline CO ppm 3.9-7.5 personal worn devices Ambient 1.2-17 ppm Post intervention worn devices 1.7-4.3 ppm Ambient 2.5-5.2ppm = median reduction personal exposure 37% p<0.05	not reported
72	Research	Hand-search	Balzan MV et al	1994	Unstable angina and exposure to carbon monoxide	Europe	Malta	Case report	Emergency Department	Adult	104	Not known	NA	NA	No levels reported	N	COHb (blood)	No levels reported	No levels reported	No levels reported	No 2nd measurement	NA	NA	NA	2.6 - 15.2%	Not reported
33	Research	Data base	Banjoko	2007	Methylene chloride exposure and carboxyhaemoglobin levels in cabinet workers	Africa	Nigeria	Cross-sectional observational	Environmental (occupational)	Adult	100	Not known	Occupational	Ambient levels from caused by interaction of methylene chloride produced in varnish	No levels reported	N	Ambient CO levels	No levels reported	No levels reported	No levels reported	COHb (blood)	NA	NA	NA	5.2 PPM 3.95% smoker 3.82% non smoker	N/A
92	Research	Hand-search	Barker et al	2006	Measurement of Carboxyhemoglobin and Methemoglobinby Pulse OximetryA Human Volunteer Study	North America	US	Diagnostic accuracy (prospective)	Hospital	Adult	20	Known	NA	experimental inhalation 500ppm	No levels reported	N	SpCO (oximeter)	No levels reported	No levels reported	No levels reported	COHb (blood)	NA	NA	NA	Not reported	NA
73	Research	Hand-search	Bledsoe et al	2010	Use of Pulse Co-Oximetry as a Screening and Monitoring Tool in Mass Carbon Monoxide Poisoning	North America	US	Case report	Environmental (occupational)	Adult	Not reported	Known	Occupational	Car parts	No levels reported	N	Ambient CO levels	No levels reported	No levels reported	No levels reported	SpCO (oximeter)	Not reported	Not reported	Not reported	SpCO% 5-18; ppm max. 70	Not reported
15	Clinical guideline	Hand-search	Rose et al	2020	Carbon monoxide poisoning	Europe	UK	Guideline	Primary and Secondary Care	Adult	NA	NA	NA	NA	Y	Y	COHb (blood)	Smokers differentiated	0.02	0.15	No 2nd measurement	NA	NA	NA	NA	NA
84	Research	Data base	Bol O et al	2018	Prevalence of hidden carbon monoxide poisoning in auto service workers; a prospective cohort study	Europe	Turkey	Cohort (prospective)	Environmental (occupational)	Adult	99	Known	Vehicle	car exhausts	Y	Y	SpCO (oximeter)	Smokers differentiated	0.05	0.1	No 2nd measurement	NA	NA	NA	7.04 %	NA
27	Clinical guideline	Hand-search	CDC	2020	Clinical Guidance for Carbon Monoxide Poisoning|Natural Disasters and Severe Weather (cdc.gov)	North America	US	Guideline	Primary and Secondary Care	Guideline	NA	Guideline	Guideline	Guideline	Y	Y	COHb (blood)	Smokers differentiated	0.02	0.09	No 2nd measurement	NA	NA	NA	Guideline	Guideline
74	Research	Data base	Chan et al	2017	A 37-year-old woman found unconscious at home.	SE Asia	Hong Kong	Case report	Hospital	Adult	1	Not known	Domestic	Charcoal burner	Y	Y	COHb (blood)	Smokers differentiated	0.05	0.1	No 2nd measurement	NA	NA	NA	0.378	Not stated
75	Research	Hand-search	Chee KJ et al	2008	Finding needles in a haystack: A case series of carbon monoxide poisoning detected using new technology in the emergency department	North America	US	Case series	Emergency Department	Adult	74880	Not known	Various	NA	N	Y	SpCO (oximeter)	0.1	Do not differentiate	Do not differentiate	No 2nd measurement	NA	NA	NA	10-33%	Not reported
34	Research	Hand-search	Clarke S et al	2012	Screening for carbon monoxide exposure	Europe	UK	Cross sectional (prospective)	Emergency Department	Adult	1758	Not known	Various	Shisha pipe smoking in an enclosed environment (10)▸Faulty or incorrectly installed gas boiler (6)▸Ventilation outlet blocked by snow or wallpaper (3)▸Fire smoke inhalation (1)▸Leaving a gas cooker burning (1)▸Lighting a barbeque indoors (1)	Y	Y	SpCO (oximeter)	Smokers differentiated	0.025	0.05	No 2nd measurement	NA	NA	NA	The median COHb level was 2.6% in smokers (range 0–33.3%) and 1% for non-smokers (range 0–22.2%)	Mean time for COHb measurement to be taken after presentation at thehospitals was 46 min (range 0 min–10 h). This was lowerfor positive patients than negative ones (33 vs 46 min).
35	Research	Data base	Cooper et al	2020	Carbon monoxide - oximetry in the emergency department	North America	US	Cross sectional (prospective)	Emergency Department	Both	4003	Not known	not reported	NA	N	Y	SpCO (oximeter)	0.04	Do not differentiate	Do not differentiate	COHb (blood)	0.04	Do not differentiate	Do not differentiate	0.12	NA
85	Research	Data base	Creswell et al	2015	Exposure to Elevated Carbon Monoxide Levels at an Indoor Ice Arena — Wisconsin, 2014	North America	US	Cohort (prospective)	Hospital	Adult	92	Known	Recreational	Ice rink	No levels reported	N	COHb (blood)	No levels reported	No levels reported	No levels reported	CO Breath analyser	NA	NA	NA	Not reported	Not reported
37	Research	Hand-search	Croxford	2005	Real time carbon monoxide measurements from 270 UK homes. _x000D_	Europe	UK	Cross sectional (prospective)	Environmental (home)	Both	270	NA	Domestic	Homes in East London	N	Y	Ambient CO levels	8.6ppm	Do not differentiate	Do not differentiate	No 2nd measurement	NA	NA	NA	Not reported	Not reported
36	Research	Hand-search	Croxford	2005	Real time carbon monoxide measurements from 56 UK homes	Europe	UK	Cross sectional (prospective)	Environmental (home)	Both	56	Not known	Domestic	Homes in 3 cities	No levels reported	N	Ambient CO levels	No levels reported	No levels reported	No levels reported	No 2nd measurement	NA	NA	NA	Mean 1.9 ppm	NA
38	Research	Hand-search	Cunnington et al	2002	Breath analysis to detect recent exposure to carbon	Europe	UK	Cross sectional (prospective)	Emergency Department	Adult	276	Not known	NA	NA	N	Y	CO breath analyzer	6ppm	Do not differentiate	Do not differentiate	No 2nd measurement	NA	NA	NA	mean breath carbon monoxide in the non-smoking group was 1.26 ppm (0-6), 16.4 ppm in smokers (1-68	mean time since last smoking was 3.14 hours (range 0–24 hours)
17	Research	Data base	Deniz T et al	2017	Carbon monoxide poisoning cases presenting with non-specific symptoms	Europe	Turkey	Cross sectional (prospective)	Emergency Department	Both	1788	Not known	NA	NA	N	Y	SpCO (oximeter)	0.1	Do not differentiate	Do not differentiate	No 2nd measurement	NA	NA	NA	Mean COHb level of thepatients with CO poisoning was 22.37+10.08(range: 10–50).	NA
39	Research	Hand-search	Dolan et al	1987	Carboxyhemoglobin Levels in Patients with Flu.Like Symptoms	North America	US	Cross sectional (prospective)	Emergency Department	Adult	55	Not known	NA	N	N	Y	COHb (blood)	0.1	Do not differentiate	Do not differentiate	No 2nd measurement	NA	NA	NA	COHb mean non smoker = 6.11(+/- 4.4) vs 7.32 (+/- 5,.3) smokers	Not reported
40	Research	Hand-search	Eberhardt M et al	2006	Noninvasive Measurement of Carbon Monoxide Levels in ED Patients with Headache	North America	US	Cross sectional (prospective)	Emergency Department	Adult	170	Known	Various	Heating	Y	Y	CO breath analyzer	Smokers differentiated	0.02	0.05	COHb (blood)	Smokers differentiated	0.02	0.05	NA	Most patients had exposure to presentation interval of >3hrs
41	Research	Data base	El Sayed et al	2014	Carbon monoxide posioning in Beirut, Lebanon: Patient characteristics and exposure sources	Middle East	Lebanon	Cross sectional	Emergency Department	adult	27	Known	Various	Charcoal for fuel burning at home and fires	Y	Y	COHb (blood)	Smokers differentiated	0.03	0.1	No 2nd measurement	NA	NA	NA	Median 12% 7.2-20.2 IQR	NA
42	Research	Data base	Fandino-Del-Rio et al	2020	Household air pollution exposure and associations with household characteristics among biomass cookstove users in Puno, Peru	South America	Peru	Cross sectional (prospective)	Environmental (home)	Both	180	Known	Domestic	Stoves	N	Y	Ambient CO levels	9.4 ppm	Do not differentiate	Do not differentiate	No 2nd measurement	NA	NA	NA	Mean kitchen area 48-hour CO concentrations were 52 ppm (inter quartile range, IQR: 45–59 ppm), five times greater than the WHO indoor 24-hour guideline (9.4 ppm) Average 48 hr personal exposure 6.9 ppm (IQR: 5.6 −8.2 ppm)	NA
91	Research	Data base	Guven et al	2023	Clinical and laboratory characteristics predicting the severity of CO poisoning in children	Europe	Turkey	Case control observational	Emergency Department	Children	760	Known	Domestic	stoves for heating	N	Y	COHb (blood)	0.05	Do not differentiate	Do not differentiate	No 2nd measurement	NA	NA	NA	83 required hyperbaric O2 therapy	NA
30	Clinical guideline	Hand-search	Juttner et al	2021	S2k guideline diagnosis and treatment of carbon monoxide poisoning	Europe	Germany	Guideline	Primary and Secondary Care	Guideline	NA	Guideline	Guideline	Guideline	Y	Y	SpCO (oximeter)	Smokers differentiated	0.04	0.1	No 2nd measurement	NA	NA	NA	Guideline	Guideline
43	Research	Hand-search	Hampson NB et al	2015	CARBON MONOXIDE POISONING FROM PORTABLE ELECTRICAL GENERATORS	North America	US	Cross sectional	Hospital	Both	264	Known	Various	Domestic Work Recreational	No levels reported	N	COHb (blood)	No levels reported	No levels reported	No levels reported	No 2nd measurement	NA	NA	NA	Blood carboxyhemoglobin (COHb) levels averaged 22.70% (range 2.3–48.3%)	Time from the end ofCO exposure to measurement of COHb was estimatedin 182 cases, averaging 1.962.4 h (range 0–22 h)
44	Research	Data base	Havens et al	2018	The cooking and pneumonia study (CAPS) in Malawi: A cross-sectional assessment of carbon monoxide exposure and carboxyhemoglobin levels in children under 5 years old	Africa	Malawi	Cross sectional (prospective)	Environmental (home)	Children	1928	Known	Domestic	Home biomass fuel use	N	Y	Ambient CO levels	WHO ppm recommendations	Do not differentiate	Do not differentiate	SpCO (oximeter)	Not reported	Not reported	Not reported	0.058	48 hours post exposure
45	Research	Hand-search	Heckerling et al	1987	Occult CO poisoning a cause of winter headache	North America	US	Cross sectional (prospective)	Emergency Department	Adult	37	Not known	Domestic	gas space heaters	N	Y	COHb (blood)	0.1	Do not differentiate	Do not differentiate	No 2nd measurement	NA	NA	NA	Reported as > or < 10%	Not reported
76	Research	Data base	Hol et al	2012	A 56-year old man with carbon monoxide intoxication, an apparently normal oxygen saturation and a dead canary	Europe	Netherlands	Case report	Emergency Department	Adult	1	Not known	Not reported	not reported	No levels reported	N	COHb (blood)	No levels reported	No levels reported	No levels reported	No 2nd measurement	NA	NA	NA	0.24	NA
46	Research	Data base	Hubbell et al	2013	Smoke exposure among women in Haiti: The case for improved stoves	South America	Haiti	Cross sectional (prospective)	Hospital	Both	2296	Known	Domestic	Stoves	Y	Y	SpCO (oximeter)	Smokers differentiated	0.02	0.05	No 2nd measurement	NA	NA	NA	4.9% mean woemen men 3.4% mean range 0-38%	NA
86	Research	Hand-search	Hullin T et al	2017	Correlation between clinical severity and different non-invasive measurements of carbon monoxide concentration: A population study.	Europe	France	Cohort (retrospective)	not reported	Both	3028	Known	Various	Y	No levels reported	N	SpCO (oximeter)	No levels reported	No levels reported	No levels reported	CO Breath analyser	Not reported	Not reported	Not reported	Median ppm breath = 51.1 [10-137] n= 94 Median SpCO = 15.85% [8-24.3] n= 90 Median COHb = 8 [3.6-14.3] n-= 2328 good correlation between SpCO and increasing Poisoning seveity score	Not reported
47	Research	Data base	Jarman et al	2023	Screening patients for unintentional carbon monoxide exposure in the Emeregncy Department: a cross-sectional multi-centre study	Europe	UK	Cross sectional (prospective)	Emergency Department	Adult	4175	Not known	NA	not reported	Y	Y	COHb (blood)	Smokers differentiated	0.016	0.063	No 2nd measurement	NA	NA	NA	Exposure prevalence 0.62% (CI 0.41-0.91%)	Median time form attendance to measurement in ED 37(IQR 25-56)
48	Research	Data base	Jaslow et al	2001	Routine Carbon Monoxide Screening byEmergency Medical Technicians	North America	US	Cross sectional (prospective)	Environmental (home)	Not reported	264	Not known	Domestic	1x faulty water heater	N	Y	Ambient CO levels	1.0 ppm	Do not differentiate	Do not differentiate	No 2nd measurement	NA	NA	NA	9 (3.4%) positive readings (ppm 1-11)	unknown
100	Research	Hand-search	Johnson et al	2022	Exposure contrasts of pregnant women during the household air pollution intervention network randomised controlled trial	Multiple	Multiple	Randomised control trial	Environmental (home)	Adult	3195	Known	Domestic	stoves for cooking	N	Y	Ambient CO levels	3.5ppm in 24 hours (WHO Guidance)	Do not differentiate	Do not differentiate	No 2nd measurement	NA	NA	NA	< 3.5ppm	Not reported
26	Clinical guideline	TRIP	NICE guidance	2023	Carbon monoxide poisoning	Europe	UK	Guideline	Primary Care	Guideline	NA	Guideline	Guideline	Guideline	Y	Y	COHb (blood)	Smokers differentiated	0.02	0.1	No 2nd measurement	NA	NA	NA	Guideline	Guideline
49	Research	Hand-search	Keles et al	2008	Carbon monoxide poisoning: how many patients do we miss?	Europe	Turkey	Cross sectional	Emergency Department	Both	323	Not known	Domestic	stoves water heaters	No levels reported	N	COHb (blood)	No levels reported	No levels reported	No levels reported	No 2nd measurement	NA	NA	NA	mean COHb 26.3 +/- 11.5%	not reported
50	Research	Data base	Kirkham TL et al	2011	Characterization of Noise and Carbon Monoxide Exposures among Professional Firefighters in British Columbia	North America	Canada	Cross sectional (prospective)	Environmental (occupational)	Adult	45	Known	Occupational	Firefighters	N	Y	Ambient CO levels	25ppm	Do not differentiate	Do not differentiate	No 2nd measurement	NA	NA	NA	Full-shift and peak CO levels were 1.0 ppm and 42.9 ppm GM 5 9.95, GSD 5 5.6), respectively; 1% of CO samples exceeded occupational limits.	NA
51	Research	Hand-search	Koyuncu S et al	2020	The detection of occult CO poisoning through noninvasive measurement of carboxyhemoglobin: A cross-sectional study	Middle East	Turkey	Cross sectional (prospective)	Emergency Department	Adult	4073	Not known	Domestic	not reported	Y	Y	SpCO (oximeter)	Smokers differentiated	0.05	0.1	COHb (blood)	Smokers differentiated	0.05	0.1	Mean COHb levels were 10.78 ± 5.99% when measured by non-invasive pulse oximeter, and 8.68 ± 6.70% by ABG.	Not reported
52	Research	Data base	Lam et al	2011	Non-invasive measurement of carbon monoxide burden in Guatemalan children and adults following wood-fired temazcal (sauna-bath) use	South America	Guatemala	Cross sectional (prospective)	Environmental (home)	Both	66	Known	Domestic	wood-fired steam baths, or temazcales.	No levels reported	N	CO breath analyzer	No levels reported	No levels reported	No levels reported	SpCO (oximeter)	Not reported	Not reported	Not reported	Average COHb levels for all participants ranged from 12-14% (max of 30%, min 2%)	NA
53	Research	Data base	Lee et al	2015	A cross-sectional study of exhaled carbon monoxide as a biomarker of recent household air pollution exposure	Asia	Bangladesh	Cross sectional (prospective)	Environmental (home)	Adult	28	Known	Domestic	Stove	No levels reported	N	Ambient CO levels	No levels reported	No levels reported	No levels reported	CO Breath analyser	Not reported	Not reported	Not reported	Not reported	Not reported
54	Research	Data base	Lévesque B et al	2005	Exposure to carbon monoxide during indoor karting	North America	Canada	Cross sectional (prospective)	Environmental (recreational)	both	10	Known	Recreational	Go-karts	Y	Y	CO breath analyzer	Smokers differentiated	5.4ppm	16.2ppm	Ambient CO levels	25 ppm for 60 minutes	Not reported	Not reported	average increase of alvCO for the ten subjects was 16.2 ppm	NA
87	Research	Data base	Liu et al	2022	Charcoal burning is associated with a higher risk of delayed neurological sequelae after domestic co poisoning in south China	Asia	China	cohort	Emergency Department	Adult	314	Known	Domestic	stoves for heating	Y	Y	COHb (blood)	Smokers differentiated	0.03	0.1	No 2nd measurement	NA	NA	NA	47 (14.9%) developed delayed neurologial sequelae	not reported
77	Research	Data base	McGuffie C et al	2000	Mass carbon monoxide poisoning	Europe	UK	Case report	Emergency Department	Adult	22	Known	Recreational	Boiler in a church	Y	Y	COHb (blood)	Smokers differentiated	0.01	0.1	No 2nd measurement	NA	NA	NA	0-10% = 5 patients 11-20% = 12 patients 21-30% = 4 patients 31-40% = 1 patient	not reported
78	Research	Data base	Medhane et al	2018	WHERE THERE IS A SMOKE THERE IS THROMBOSIS	North America	US	Case report	Hospital	Adult	2	Known	Domestic	Unknown	N	Y	COHb (blood)	0.05	Do not differentiate	Do not differentiate	No 2nd measurement	NA	NA	NA	0.143	NA
88	Research	Data base	Mortlemans et al	2013	Mass carbon monoxide poisoning at an ice-hockey game: initial approach and long-term follow-up	Europe	Belgium	Cohort (prospective)	Emergency Department	Not known	91	Known	Recreational	a gasoline powered ice resurfacing machine	No levels reported	N	COHb (blood)	No levels reported	No levels reported	No levels reported	No 2nd measurement	NA	NA	NA	The mean carboxyhaemoglobin (COHb) was 9.9% (0.3-27.8%). COHb levels were significantly higher for individuals on the ice (referee, players and maintenance personnel	NA
29	Clinical guideline	Hand-search	Wolf et al	2016	Clinical Policy: Critical Issues in the Evaluation and Management of Adult Patients Presenting to the Emergency Department With Acute Carbon Monoxide Poisoning	North America	US	Guideline	Emergency Department	Guideline	NA	Guideline	Guideline	Guideline	Y	Y	COHb (blood)	Smokers differentiated	0.03	0.1	No 2nd measurement	No 2nd measurement	No 2nd measurement	No 2nd measurement	Guideline	Guideline
24	Clinical guideline	Hand-search	Austin Toxicology Service (Australian Toxbase)	2021	Carbon monoxide	Australasia	Australia	Guideline	Emergency Department	Guideline	NA	Guideline	Guideline	Guideline	Y	Y	COHb (blood)	Smokers differentiated	0.05	0.05	No 2nd measurement	No 2nd measurement	No 2nd measurement	No 2nd measurement	Guideline	Guideline
55	Research	Hand-search	Nilson D et al	2010	Non-Invasive Carboxyhemoglobin Monitoring: Screening Emergency Medical Services Patients for Carbon Monoxide Exposure.	North America	US	Cross sectional	Ambulance service	Adult	1093	Not known	Not reported	NA	No levels reported	N	SpCO (oximeter)	No levels reported	No levels reported	No levels reported	No 2nd measurement	NA	NA	NA	mean SpCO 3.66% +/- 3.66 range 1-28% 241 (23.7%) >5% 56(5.5%) >10% 11 (1.1%) > 15%	not reported
90	Research	Hand-search	North et al	2019	Personal CO exposure, respiratory symptoms and the potentially modifying roles of sex and HIV infection in rural Uganda: a cohort study	Africa	Uganda	Cohort (prospective)	Environmental (home)	Adult	260	Known	Domestic	stoves for cooking	N	Y	Ambient CO levels	3.5ppm in 24 hours	Do not differentiate	Do not differentiate	No 2nd measurement	No 2nd measurement	No 2nd measurement	No 2nd measurement	Median 24-h CO exposure was 1.5 ppm (IQR 0.4–3.1)	not reported
83	Research	Data base	Turhan, Turan	2014	A very rare complication of carbon monoxide intoxication; thrombotic thrombocytopenic purpura.	Europe	Turkey	Case report	Emergency Department	Adult	1	Known	Domestic	Stove	No levels reported	N	COHb (blood)	No levels reported	No levels reported	No levels reported	No 2nd measurement	NA	NA	NA	0.309	Not reported
97	Research	Data base	Pope et al	2015	Exposure to household air pollution from wood combustion and association with respiratory symptoms and lung function in nonsmoking women: Results from the RESPIRE trial, Guatemala	South America	Guatemala	Interventional (prospective)	Environmental (home)	Adult	504	Known	Domestic	Cooking stoves	Y	Y	CO breath analyzer	Smokers differentiated	6.91 PPM	17 PPM	Ambient CO levels	6 ppm for 24 hours	Not reported	Not reported	The average (± SD) breath CO ppm levels in this study were 6.91±3.33, 6.59±2.97, and 6.90±3.42 at 6, 12, and 18months, respectively.	Not reported
65	Research	Data base	Rabbani et al	2022	Indoor air pollution and respiratory health in a metropolitan city in pakistan	Asia	Pakistan	Cross sectional (prospective)	Environmental (home)	Adult	1629	Not known	NA	not reported	N	Y	Ambient CO levels	1.00ppm	Do not differentiate	Do not differentiate	No 2nd measurement	No 2nd measurement	No 2nd measurement	No 2nd measurement	CO associated with acute cough OR 2 (1.15-3.48) chronic cough OR 2.24 (1.18-4.26) acute wheeze OR 1.50 (1.01-2.22) Main source indoor cooking and heating stoves	Not reported
79	Research	Data base	Roth et al	2011	Victim of carbon monoxide poisoning identified by carbon monoxide oximetry	Europe	Austria	Case report	Emergency Department	Adult	1	Known	Domestic	Water heater	N	Y	COHb (blood)	0.1	Do not differentiate	Do not differentiate	SpCO (oximeter)	0.1	Do not differentiate	Do not differentiate	0.28	Not reported
80	Research	Data base	Roth et al	2013	UNRECOGNIZED CARBON MONOXIDE POISONING LEADS TOA MULTIPLE-CASUALTY INCIDENT	Europe	Austria	Case report	Emergency Department	Adult	5	Known	Domestic	Heating system	No levels reported	N	COHb (blood)	No levels reported	No levels reported	No levels reported	No 2nd measurement	NA	NA	NA	10.3% to 17.2% EMS staff 21.9% patient	not reported
93	Research	Hand-search	Roth et al	2011	Accuracy of Noninvasive Multiwave Pulse Oximetry Compared With Carboxyhemoglobin From Blood Gas Analysis inUnselected Emergency Department Patients	Europe	Austria	Diagnostic accuracy (prospective)	Emergency Department	Adult	1578	Not known	Not reported	Not reported	N	Y	SpCO (oximeter)	0.066	Do not differentiate	Do not differentiate	COHb (blood)	0.066	Do not differentiate	Do not differentiate	SpCO values ranged from 0% to 50% and COHb values from 0% to 39.3%. Seventeen(1.1%; 95% CI 0.6% to 1.7%) of the 1,578 patients received a final diagnosis of CO poisoning. Their mean COHb level was14.1% (SD 9.0%). Among those 17 patients, 9 were smokersand 8 were nonsmokers.	not reported
56	Research	Data base	Rylance et al	2019	Lung health and exposure to air pollution in Malawian children (CAPS): a cross-sectional study.	Africa	Malawi	Cross sectional (prospective)	Environmental (home)	Children	804	Known	Domestic	Stoves	N	Y	Ambient CO levels	WHO 81ppm for 15 mins exposure	Do not differentiate	Do not differentiate	No 2nd measurement	No 2nd measurement	No 2nd measurement	No 2nd measurement	50.1% had mean exposure from 0=15.1ppm median exposure 0.2ppm (0.07-0.54) 50.1 % had 15min levels > WHO 8.1ppm median SpCO 4.0 (1.5-6.6) SpCO > 2% in 68.5% SpCo > 10% in 6% of particip[ants intervention group vs control SpCO median = 4.85(2-7) vs 3.5(1-6) p =0.006)	NA
57	Research	Data base	Salameh et al	2009	Carbon monoxide poisoning in Jerusalem: epidemiology and risk factors	Middle East	Israel	Cross sectional	Emergency Department	Both	292	Known	Various	The main sources of exposure were faulty gas heaters (n = 135), fire (n = 102), and other residential heating systems (n = 40)	N	Y	COHb (blood)	0.05	Do not differentiate	Do not differentiate	No 2nd measurement	No 2nd measurement	No 2nd measurement	No 2nd measurement	NA	NA
94	Research	Hand-search	Sebbane M et al	2013	Emergency Department Management of Suspected Carbon Monoxide Poisoning: Role of Pulse CO-Oximetry	Europe	France	Diagnostic accuracy (prospective)	Emergency Department	Adult	93	Known	Not reported	Unknown	Y	Y	SpCO (oximeter)	Smokers differentiated	0.05	0.1	COHb (blood)	Smokers differentiated	0.05	0.1	NA	NA
58	Research	Hand-search	Shenoi et al	1998	Screening for CO in children	North America	US	Cross sectional (prospective)	Emergency Department	both	470	Not known	Not reported	Unknown	N	Y	CO breath analyzer	9 ppm	Do not differentiate	Do not differentiate	COHb (blood)	0.05	Do not differentiate	Do not differentiate	1,9% exposure rate HbCO% range 2.5-6,8%	NA
67	Research	Data base	Silver et al	2023	The true COst of red meat	North America	US	Cross sectional (prospective)	Environmental (occupational)	Adult	16	Known	Occupational	Modified atmosphere packaging	No levels reported	N	Ambient CO levels	No levels reported	No levels reported	No levels reported	No 2nd measurement	NA	NA	NA	Ambient CO in room 499ppm	not reported
89	Research	Data base	Suliman	2021	Prospective Cohort Study on the Effect of an Intervention to Reduce Household Air Pollution Among Sudanese Women and Children	Africa	Sudan	Cohort (prospective)	Environmental (home)	Both	157	Known	Domestic	cooking stoves	Y	Y	SpCO (oximeter)	Smokers differentiated	0.05	0.1	No 2nd measurement	No 2nd measurement	No 2nd measurement	No 2nd measurement	Pre intervention; intervention group = 17.8% CO, Control group = 17.4% CO At 1 year intervention group variable change vs control = no change At 3 years both group had normal CO levels	NA
59	Research	Hand-search	Suner S et al	2008	NON-INVASIVE PULSE CO-OXIMETRY SCREENING IN THE EMERGENCY DEPARTMENT IDENTIFIES OCCULT CARBON MONOXIDE TOXICITY	North America	US	Cross sectional (prospective)	Emergency Department	Adult	14438	Not known	Not reported	NA	Y	Y	SpCO (oximeter)	Smokers differentiated	0.09	0.13	COHb (blood)	Not reported	Not reported	Not reported	Mean SpCO was 5.17% +/- 3.78% among smokers and 2.90% +/- 2.76% among non-smokers	NA
81	Research	Data base	Tetsuka et al	2021	Repeated unconsciousness due to chronic carbon monoxide poisoning in an older patient: a case report	SE Asia	Japan	Case report	Emergency Department	Adult	1	Known	Domestic	briquette kotatsu	No levels reported	N	COHb (blood)	No levels reported	No levels reported	No levels reported	No 2nd measurement	NA	NA	NA	0.18	NA
96	Research	Data base	Thomassen et al	2004	Carbon monoxide poisoning while using a small cooking stove in a tent.	Europe	Norway	Interventional (prospective)	Environmental (recreational)	Adult	7	Known	Recreational	Stove	N	Y	COHb (blood)	0.05	Do not differentiate	Do not differentiate	Ambient CO levels	35 ppm for 8 hours	Do not differentiate	Do not differentiate	21.5% blood COHb PPM after 30 min 350-500	NA
60	Research	Hand-search	Touger et al	2010	Performance of the RAD-57 Pulse Co-Oximeter Compared With Standard Laboratory Carboxyhemoglobin Measurement	North America	US	Cross sectional (prospective)	Emergency Department	Both	120	Known	Various	Fire fuel burning appliances	N	Y	SpCO (oximeter)	0.12	Do not differentiate	Do not differentiate	COHb (blood)	0.12	Do not differentiate	Do not differentiate	NA	NA
61	Research	Hand-search	Turnbaull et all	1988	Emergency Department Screening for Unsuspected Carbon Monoxide Exposure	North America	US	Cross sectional (prospective)	Emergency Department	Adult	504	Not known	Not reported	Not reported	Y	Y	CO breath analyzer	Smokers differentiated	15 ppm	48ppm	COHb (blood)	Smokers differentiated	0.03	0.1	30 patients abnromal breath readings ( 24 also had COHb ) r=0.8 14 had condirmed toxicity = 2.8% yield	not reported
62	Research	Data base	Unsal et al	2015	Characteristics of Children with Acute Carbon Monoxide Poisoning in Ankara: A Single Centre Experience.	Middle East	Turkey	Cross sectional	Emergency Department	Children	80	Known	Domestic	Stoves - solid fuel	N	Y	COHb (blood)	0.02	Do not differentiate	Do not differentiate	No 2nd measurement	No 2nd measurement	No 2nd measurement	No 2nd measurement	19.5% median highest level = 45.7%	NA
63	Research	Hand-search	Villalba N et al	2019	Diagnostic Performance of Carbon Monoxide Testing by Pulse Oximetry in the Emergency Department	North America	US	Cross sectional (prospective)	Emergency Department	both	126	Not known	Not reported	Not reported	N	Y	SpCO (oximeter)	0.1	Do not differentiate	Do not differentiate	COHb (blood)	0.1	Do not differentiate	Do not differentiate	COHb (blood) range 1.6-21.9% median 6.0% (IQR 4.2-9.2) SpCO range 0-23.6% median 5.3% (IQR 2.9-8.0) r = 0.292 p<0.001 Bland Altman bais = -1,1% for mean difference (HBCo-SpCO) Sens = 61% (ci 39-80) Spec = 86% (CI 78-92) for detecting patients with CO >/= 10% to detect levels >/= 15% Sens = 83% (36-100) Spec = 81% (73-87)	5 mins between SpCO and COHb (bloods) sampling
16	Clinical guideline	Hand-search	Hampson NB et al	2012	Practice Recommendations in the Diagnosis, Management, and Prevention of Carbon Monoxide Poisoning	North America	US	Guideline	Secondary Care	Guideline	NA	Guideline	Guideline	Guideline	Y	Y	COHb (blood)	Smokers differentiated	0.04	0.1	No 2nd measurement	No 2nd measurement	No 2nd measurement	No 2nd measurement	Guideline	Guideline
82	Research	Data base	Wilson et al	2018	Occupational Carbon Monoxide Exposure in an Industrial Kitchen Facility — Wisconsin, 2017	North America	US	case series	Emergency Department	Adult	37	Known	Occupational	Gas burning	Y	Y	COHb (blood)	Smokers differentiated	0.05	0.1	Ambient CO levels	Not reported	Not reported	Not reported	Mean blood carboxyhemoglobin level among 37 (93%) workers evaluated within 6 hours of the first responders’ arrival was 11.7% (range = 4.1%–21.4%). _x000D_	NA
95	Research	Data base	Yip et al	2017	Assessment of traditional and improved stove use on household air pollution and personal exposures in rural western Kenya.	Africa	Kenya	Cross over interventional (prospective)	Environmental (home)	Both	48	Known	Domestic	Stove	No levels reported	N	Ambient CO levels	No levels reported	No levels reported	No levels reported	No 2nd measurement	NA	NA	NA	NA	NA
66	Research	Data base	Zoller et al	2022	Symptoms and functional limitations related to respiratory health and CO poisoning in Tanzania: a cross sectional study	Africa	Tanzania	Cross sectional (prospective)	Hospital	Adult	997	Known	Domestic	stoves for cooking	No levels reported	N	SpCO (oximeter)	No levels reported	No levels reported	No levels reported	No 2nd measurement	NA	NA	NA	Mean SpCO = 7% ( non smokers) Mean SpCO = 5% cooking with gas/electricity mean SpCO = 11.5% cooking with wood fire	NA
64	Research	Hand-search	Zorbalar N et al	2014	Carbon monoxide poisoning in patients presenting to the emergency department with a headache in winter months	Europe	Turkey	Cross sectional (prospective)	Emergency Department	Both	482	Known	Domestic	stoves for heating	N	Y	SpCO (oximeter)	0.1	Do not differentiate	Do not differentiate	COHb (blood)	0.1	Do not differentiate	Do not differentiate	38 (7.9%) SpCO >10% of which 31 (6.4% ) COHBb >10% PPV 82% for SpCO CO poisoning = SpCO + COHb > 10%	not reported
